# Supplementary material for: Exploring the Role of E6 and E7 Oncoproteins in Cervical Oncogenesis through MBD2/3-NuRD Complex Chromatin Remodeling
Source: Genes (Basel). 2024 Apr 27;15(5):560. doi: 10.3390/genes15050560 (PMC11121560; doi:10.3390/genes15050560)
Supplement: Supplementary file 1 [file genes-15-00560-s001.zip]

Archive with 3 entries (3 files):
- Supplementary Figure S1.tiff
- Supplementary Figure S2.tif
- Supplementary tables.pdf
